# Supplementary material for: The Role of Non-Human Sialic Acid Neu5Gc-Containing Glycoconjugates in Human Tumors: A Review of Clinical and Experimental Evidence
Source: Biomolecules. 2025 Feb 10;15(2):253. doi: 10.3390/biom15020253 (PMC11853303; doi:10.3390/biom15020253)
Supplement: Supplementary file 1 [file biomolecules-15-00253-s001.zip]

Archive with 1 entries (1 files):
- biomolecules-3377971-supplementary.pdf
